# Supplementary material for: Mucinous Tubular and Spindle Cell Carcinoma of the Kidney: A Rare Renal Neoplasm—Case Report and Literature Review
Source: Reports (MDPI). 2025 Sep 23;8(4):189. doi: 10.3390/reports8040189 (PMC12643401; doi:10.3390/reports8040189)
Supplement: Supplementary file 1 [file reports-08-00189-s001.zip]

Archive with 1 entries (1 files):
- reports-3862996-supplementary.pdf
